# Supplementary material for: C1QTNF6 is a Prognostic Biomarker and Related to Immune Infiltration and Drug Sensitivity: A Pan-Cancer Analysis
Source: Front Pharmacol. 2022 Mar 23;13:855485. doi: 10.3389/fphar.2022.855485 (PMC8985594; doi:10.3389/fphar.2022.855485)
Supplement: Supplementary file 4 [file Table1.XLSX]

## Sheet: Supplemental Table 1
correlation	pvalue	type	label
0.115551	0.00102945	Camptothecin	positive
0.132659	0.000277174	Vinblastine	positive
0.130938	0.000281996	Cisplatin	positive
0.139003	0.000135405	Cytarabine	positive
0.0885531	0.000801364	Docetaxel	positive
-0.0551247	0.131741	Gefitinib	non-significant
0.182886	4.83789e-07	Navitoclax	positive
0.201952	2.17238e-08	Vorinostat	positive
0.15615	1.65426e-05	Nilotinib	positive
0.1394	0.000117917	Olaparib	positive
0.182347	0.209834	Axitinib	non-significant
0.115055	0.00148709	AZD7762	positive
0.0804512	0.443323	SB216763	non-significant
0.248914	0.0880007	KU-55933	non-significant
-0.0346382	0.327534	Afatinib	non-significant
0.0118162	0.743554	Staurosporine	non-significant
0.0480918	0.175807	PLX-4720	non-significant
-0.046716	0.755181	NU7441	non-significant
0.0748073	0.621237	Doramapimod	non-significant
0.173289	1.74998e-06	Wee1 Inhibitor	positive
0.126175	0.000452727	Nutlin-3a (-)	positive
0.106397	0.00410449	Mirin	positive
0.188947	1.69198e-07	PD173074	positive
0.198427	0.181204	ZM447439	non-significant
0.145626	8.12178e-05	Alisertib	positive
0.0147634	0.920668	RO-3306	non-significant
0.0808743	0.0251031	MK-2206	positive
0.0980099	0.00663359	Palbociclib	positive
0.025419	0.487296	Dactolisib	non-significant
-0.058917	0.103912	Pictilisib	non-significant
-0.0486855	0.643055	AZD8055	non-significant
-0.0165038	0.640934	PD0325901	non-significant
0.0217598	0.558303	Obatoclax Mesylate	non-significant
0.0876823	0.0129901	5-Fluorouracil	positive
-0.148251	4.22463e-05	Dasatinib	negtive
0.114463	0.00164284	Paclitaxel	positive
0.204336	2.38127e-08	Crizotinib	positive
0.0484518	0.187383	Rapamycin	non-significant
0.183498	3.90621e-07	Sorafenib	positive
0.0706735	0.652462	BI-2536	non-significant
0.130427	0.000220383	Irinotecan	positive
0.161919	2.04572e-10	Oxaliplatin	positive
0.0274679	0.452879	BMS-536924	non-significant
0.0860772	0.0150036	GSK1904529A	positive
0.189752	0.196439	Tozasertib	non-significant
-0.0884716	0.549862	PF-4708671	non-significant
0.108127	0.00353459	PRIMA-1MET	positive
-0.0448987	0.219692	Erlotinib	non-significant
0.152585	3.65242e-05	Niraparib	positive
0.142263	7.78108e-05	MK-1775	positive
0.0920085	0.0131978	Dinaciclib	positive
0.100122	0.00596332	Gemcitabine	positive
0.0709798	0.051539	Bortezomib	non-significant
0.0654581	0.658469	GSK269962A	non-significant
0.0591568	0.699491	SB505124	non-significant
0.0797228	0.0287053	Tamoxifen	positive
0.108481	2.76406e-05	Fulvestrant	positive
0.175334	6.23248e-07	EPZ004777	positive
0.134677	0.000218565	YK-4-279	positive
0.208796	4.09461e-05	Daporinad	positive
0.167834	5.4502e-06	BMS-345541	positive
0.096377	0.0095142	AZ960	positive
0.0973729	0.00782284	Talazoparib	positive
0.0210935	0.570418	XAV939	non-significant
-0.103206	0.00421995	Trametinib	negtive
0.137849	0.000147926	Dabrafenib	positive
0.15914	1.2419e-05	Temozolomide	positive
0.122	0.000988221	AZD5438	positive
0.128993	0.000507111	IAP_5620	positive
-0.0178619	0.630882	AZD2014	non-significant
0.213987	5.90677e-09	AZD1208	positive
0.0733388	0.0482313	AZD1332	positive
0.142094	0.000122267	Ruxolitinib	positive
0.133602	0.000150684	Linsitinib	positive
0.101526	0.00541768	Epirubicin	positive
0.164722	5.93986e-06	Cyclophosphamide	positive
0.0867598	0.0177035	Pevonedistat	positive
-0.167673	1.85235e-06	Sapitinib	negtive
0.013425	0.606547	Uprosertib	non-significant
0.103646	0.00521468	LCL161	positive
-0.0626182	0.0857471	Lapatinib	non-significant
0.0147001	0.677839	Luminespib	non-significant
-0.00178818	0.9597	Alpelisib	non-significant
-0.0657879	0.0627394	Taselisib	non-significant
0.164948	2.80742e-06	EPZ5676	positive
-0.0478842	0.176047	SCH772984	non-significant
0.158383	1.83321e-05	IWP-2	positive
0.154753	2.8168e-05	Leflunomide	positive
0.182223	6.92994e-07	Entinostat	positive
0.0654748	0.291028	OSI-027	non-significant
0.11228	0.00146844	LGK974	positive
0.111242	0.00268654	VE-822	positive
0.0757422	0.0413262	WZ4003	positive
0.142007	0.000123451	CZC24832	positive
0.081914	0.0286222	AZD5582	positive
0.079965	0.0320409	GSK2606414	positive
0.160078	1.46599e-05	PFI3	positive
0.163146	9.96459e-06	PCI-34051	positive
0.152425	3.72278e-05	Wnt-C59	positive
0.114569	0.00200349	I-BET-762	positive
0.0819004	0.0274445	RVX-208	positive
0.0830667	0.0252085	OTX015	positive
0.137272	0.000209451	GSK343	positive
0.13196	0.00036379	ML323	positive
-0.00664994	0.858038	Entospletinib	non-significant
0.0787777	0.033816	PRT062607	positive
-0.0126426	0.933542	Ribociclib	non-significant
0.160801	1.33936e-05	AGI-6780	positive
0.154739	2.82166e-05	Picolinici-acid	positive
0.0932896	0.0119694	AZD5153	positive
0.0985667	0.00791021	CDK9_5576	positive
0.0951389	0.0103746	CDK9_5038	positive
0.11136	0.00273201	Eg5_9814	positive
-0.00785453	0.832673	ERK_2440	non-significant
-0.025841	0.486939	ERK_6604	non-significant
0.120555	0.00113564	IRAK4_4710	positive
0.108309	0.00347909	JAK1_8709	positive
0.163035	1.06931e-05	AZD5991	positive
0.0840388	0.023641	PAK_5339	positive
0.128841	0.000505777	TAF1_5496	positive
0.105548	0.00446845	ULK1_4989	positive
0.0240183	0.518192	VSP34_8731	non-significant
-0.0729386	0.0494702	Selumetinib	negtive
0.0949293	0.0105453	IGF1R_3801	positive
0.177415	1.50698e-06	JAK_8517	positive
0.164758	5.50206e-06	AZD4547	positive
-0.0271634	0.466153	Ibrutinib	non-significant
0.182589	7.3093e-07	Zoledronate	positive
-0.0554222	0.135727	Acetalax	non-significant
0.151368	4.21994e-05	Carmustine	positive
0.0856316	0.0210239	Topotecan	positive
0.113855	0.00212305	Teniposide	positive
0.111195	0.00269783	Mitoxantrone	positive
0.077625	0.00296794	Dactinomycin	positive
0.130834	0.000408729	Fludarabine	positive
0.134084	0.000294073	Nelarabine	positive
0.159826	1.64091e-05	Vincristine	positive
0.122916	0.0009041	Podophyllotoxin bromide	positive
0.0580763	0.118455	Dihydrorotenone	non-significant
0.1424	0.000118163	Gallibiscoquinazole	positive
0.13311	0.000322662	Elephantin	positive
0.119784	0.00122246	Sinularin	positive
0.122461	0.000960523	Sabutoclax	positive
0.145938	7.92772e-05	LY2109761	positive
0.0853809	0.0214043	OF-1	positive
0.0956765	0.00989656	MN-64	positive
0.116536	0.00165916	KRAS (G12C) Inhibitor-12	positive
0.055934	0.121192	MG-132	non-significant
0.111364	0.00227178	BDP-00009066	positive
0.0343646	0.347632	Buparlisib	non-significant
0.0587556	0.0230949	Ulixertinib	positive
0.148599	4.24621e-05	Venetoclax	positive
0.154823	2.10988e-05	ABT737	positive
0.0521188	0.154443	Afuresertib	non-significant
0.154308	2.22081e-05	AGI-5198	positive
-0.0558096	0.124985	AZD3759	non-significant
0.0427601	0.242471	AZD5363	non-significant
0.112037	0.00213509	AZD6738	positive
-0.0872263	0.0169512	AZD8186	negtive
-0.0888453	0.0150051	Osimertinib	negtive
0.0574967	0.115896	Cediranib	non-significant
0.0374837	0.305601	Ipatasertib	non-significant
0.0976795	0.00746813	GDC0810	positive
-0.0273273	0.459455	GNE-317	non-significant
0.167374	4.11397e-06	GSK2578215A	positive
0.181693	5.55831e-07	I-BRD9	positive
0.138488	0.000143467	Telomerase Inhibitor IX	positive
0.184841	3.56544e-07	MIRA-1	positive
0.139834	0.000123308	NVP-ADW742	positive
0.123693	0.000692323	P22077	positive
0.0925704	0.0113101	Savolitinib	positive
0.0850719	0.0198818	UMI-77	positive
-0.028036	0.44389	WIKI4	non-significant
0.011297	0.757574	Sepantronium bromide	non-significant
0.133812	0.000240125	MIM1	positive
0.101274	0.00553439	WEHI-539	positive
0.114937	0.0016284	BPD-00008900	positive
0.144058	7.77231e-05	Foretinib	positive
0.145599	6.56927e-05	BIBR-1532	positive
0.161938	8.66887e-06	Pyridostatin	positive
0.163289	7.58711e-06	AMG-319	positive
0.191788	1.30166e-07	MK-8776	positive
0.140154	0.000122746	Vinorelbine	positive
0.0155601	0.671968	VX-11e	non-significant
0.133226	0.000270931	LJI308	positive
0.0784461	0.0325182	AZ6102	positive
0.107273	0.00343783	GSK591	positive
0.16166	9.76551e-06	VE821	positive
-0.0516883	0.73006	AZD6482	non-significant
0.0851092	0.0204143	AT13148	positive
0.0724454	0.640264	BMS-754807	non-significant
-0.0522664	0.727157	JQ1	non-significant
